# Supplementary material for: Absence of Helicobacter pylori is not protective against peptic ulcer bleeding in elderly on offending agents: lessons from an exceptionally low prevalence population
Source: PeerJ. 2014 Feb 11;2:e257. doi: 10.7717/peerj.257 (PMC3932736; doi:10.7717/peerj.257)
Supplement: Supplemental Information 1 [file peerj-02-257-s001.xlsx]

## Sheet: Dataset
ID	Age	Gender	Ethnic	Rockall Score	Risk	Mortality	Recurrent bleeding	Need for surgery	Causative lesions	Forrest I	Forrest II	Forrest III	Melena	Haematemesis	Epigastric pain	Anaemia	Helicobacter pylori	Hemoglobin	Platelet	INR	aPTT	Urea	Creatinine	Ischemic heart disease	Chronic renal failure	Chronic liver disease	Diabetes Mellitus	Malignancy	Septicaemia	Previous Peptic ulcer	NSAIDs	Aspirin	Clopidogrel	Warfarin	Corticosteroids	Herbs/Traditional Medicine	Stigmata of recent haemorrhage	PPI	Transfusion requirement	Adrenaline	Coagulation	Clip
1	51	Male	Non-Malay	4	Low risk	Alive after 30 days	No	No	Gastric ulcer			Forrest III	No	Yes	No	No		12.2	92			9.4	127	No	No	No	No	Yes	No	No	No	No	Yes	No	Yes	No	None or dark spots	Pantoprazole	Yes	No	Yes	No
2	36	Male	Malay	3	Low risk	Alive after 30 days	No	No	Gastric ulcer			Forrest III	Yes	No	Yes	Yes	No	8.7	222	0.9	22.6	8.7	119	No	No	No	No	No	No	Yes	Yes	No	No	No	No	No	Major stigmata	Pantoprazole	No	No	No	No
3	68	Male	Malay	4	Low risk	Alive after 30 days	No	No	Gastric ulcer		Forrest II		Yes	No	No	No		5.1	675	1.4	30.8	11.9	181	No	No	No	Yes	No	No	No	No	No	No	No	No	No	None or dark spots	Pantoprazole	Yes	No	No	No
4	63	Female	Malay	7	High risk	Alive after 30 days	No	No	Duodenal ulcer			Forrest III	Yes	No	Yes	Yes	No	7.3	108	1.1	45.2	15.2	104	No	No	Yes	Yes	No	Yes	No	No	No	No	No	No	Yes	Major stigmata	Pantoprazole	Yes	No	Yes	No
5	76	Male	Malay	3	Low risk	Alive after 30 days	No	No	Duodenal ulcer			Forrest III	Yes	No	Yes	No		12.5	210			14.7		No	No	No	No	No	No	Yes	No	No	No	No	No	No	None or dark spots	Pantoprazole	No	No	Yes	No
6	69	Female	Non-Malay	5	Low risk	Alive after 30 days	No	No	Gastric ulcer			Forrest III	Yes	Yes	No	No	No	11.8	253	1	25	17.3	117	yes	No	No	Yes	No	No	Yes	No	Yes	No	No	No	No	None or dark spots	Pantoprazole	No	No	No	No
7	72	Male	Malay	2	Low risk	Alive after 30 days	No	No	Duodenal ulcer			Forrest III	Yes	No	Yes	Yes		7.6	272	1	27.1	19.7	177	No	No	No	No	No	No	No	Yes	No	No	No	No	No	None or dark spots	Pantoprazole	Yes	Yes	Yes	yes
8	81	Female	Malay	3	Low risk	Alive after 30 days	No	No	Duodenal ulcer			Forrest III	Yes	No	Yes	Yes	No	9.1	351	1	26.3	6.8	127	No	No	No	No	No	No	No	Yes	No	No	No	No	No	None or dark spots	Pantoprazole	Yes	No	No	No
9	82	Female	Malay	3	Low risk	Alive after 30 days	No	No	Duodenal ulcer			Forrest III	Yes	No	No	Yes		7.9	393	1.1	29.4	4.8	97	No	No	No	No	No	No	Yes	Yes	No	No	No	No	No	None or dark spots	Pantoprazole	Yes	No	No	yes
10	68	Male	Malay	3	Low risk	Alive after 30 days	No	No	Gastric ulcer			Forrest III	Yes	No	No	No		5.1	675	1.4	30.8	11.9	181	No	No	No	Yes	No	No	No	No	No	No	No	No	No	None or dark spots	Pantoprazole	Yes	No	No	No
11	97	Female	Non-Malay	4	Low risk	Alive after 30 days	No	No	Others				Yes	No	No	Yes		6.3	227	1.2	35.2	12.1	125	No	No	No	No	No	No	No	Yes	No	No	No	No	No	None or dark spots	Pantoprazole	Yes	No	No	No
12	76	Female	Malay	4	Low risk	Alive after 30 days	No	No	Gastroduodenal ulcers/erosions			Forrest III	Yes	No	Yes	No		8.7	425	1	26.9	6.9	198	yes	No	No	No	No	No	No	No	Yes	No	No	No	No	None or dark spots	Pantoprazole	Yes	Yes	Yes	No
13	70	Male	Malay	2	Low risk	Alive after 30 days	No	No	Gastroduodenitis				No	No	Yes	No		11.2	221	1	33.1	9.5	130	No	No	No	No	No	No	No	No	No	No	No	No	No	None or dark spots	Pantoprazole	No	No	No	No
14	70	Male	Malay	4	Low risk	Alive after 30 days	No	No	Gastroduodenitis				No	No	No	No		12.6	159	1	37.3	6.8	105	No	No	No	No	No	No	No	No	Yes	No	No	No	No	None or dark spots	Pantoprazole	No	No	No	No
15	68	Male	Malay	6	High risk	Alive after 30 days	No	No	Duodenal ulcer		Forrest II		Yes	No	Yes	Yes		7.9	575	1.2	55.3	22.2	198	yes	Yes	No	No	No	No	Yes	No	Yes	Yes	No	No	No	Major stigmata	Omeprazole	Yes	No	No	yes
16	69	Female	Malay	7	Low risk	Alive after 30 days	No	No	Gastric ulcer			Forrest III	No	Yes	No	No	No	11.6	280	1.1	29.3	7.1	115	yes	No	No	No	No	No	No	Yes	Yes	No	No	No	No	Major stigmata	Pantoprazole	Yes	No	No	No
17	50	Male	Malay	3	Low risk	Alive after 30 days	No	No	Others				No	Yes	No	Yes		8.3	262	1.1	35.3	4.4	87	No	No	No	No	No	No	No	No	No	No	No	No	No	Major stigmata	Pantoprazole	Yes	Yes	No	No
18	71	Male	Malay	3	Low risk	Alive after 30 days	No	No	Gastroduodenitis				Yes	No	No	Yes		8.9	586			7.6		No	No	No	No	No	No	No	No	No	No	No	No	No	None or dark spots	Omeprazole	No	No	No	No
19	44	Male	Malay	4	Low risk	Alive after 30 days	No	No	Gastric ulcer			Forrest III	No	Yes	No	No		11.4	174			25.5	872	No	Yes	No	Yes	No	No	No	No	No	No	No	No	No	None or dark spots	Pantoprazole	No	No	No	No
20	54	Female	Malay	6	High risk	Alive after 30 days	No	No	Duodenal ulcer		Forrest II		Yes	No	Yes	Yes		4.2	416			41.4	308	No	Yes	No	No	Yes	No	No	No	No	No	No	No	No	Major stigmata	Pantoprazole	Yes	Yes	No	No
21	72	Male	Malay	4	Low risk	Alive after 30 days	No	No	Gastroduodenitis				Yes	Yes	No	Yes	No	9.3	118			10.6		No	No	No	No	No	No	No	Yes	No	No	No	No	No	None or dark spots	Pantoprazole	Yes	No	No	No
22	73	Female	Malay	2	Low risk	Alive after 30 days	No	No	Duodenal ulcer			Forrest III	No	Yes	Yes	No		12	210			5.9	117	No	No	No	No	No	No	No	Yes	No	No	No	Yes	No	None or dark spots	Pantoprazole	No	No	No	No
23	81	Male	Malay	11	High risk	In hospital death	Yes	Yes	Duodenal ulcer		Forrest II		Yes	No	Yes	Yes		3.9	331	1.7	47.2	50.3	352	No	No	Yes	No	No	Yes	No	No	No	No	No	No	No	Major stigmata	Pantoprazole	Yes	Yes	No	No
24	69	Male	Malay	2	Low risk	Alive after 30 days	No	No	Gastroduodenitis				No	Yes	Yes	No	No	14.3	278	0.9	24.4	7.2	140	No	No	No	No	No	No	No	No	No	No	No	No	No	None or dark spots	Pantoprazole	No	No	No	No
25	77	Female	Malay	4	Low risk	Alive after 30 days	No	No	Gastric ulcer			Forrest III	No	Yes	No	No		10.2	131	1.4	32.6	19.5	78	No	No	No	No	No	No	Yes	No	No	No	No	No	No	None or dark spots	Pantoprazole	Yes	No	No	No
26	54	Male	Non-Malay	4	Low risk	In hospital death	Yes	No	Duodenal ulcer			Forrest III	No	Yes	No	Yes	No	6.1	213	1.8	37.8	22.4	719	No	Yes	No	Yes	No	No	No	No	No	No	No	No	No	None or dark spots	Pantoprazole	Yes	No	No	No
27	56	Male	Malay	1	Low risk	Alive after 30 days	No	No	Gastric ulcer			Forrest III	Yes	No	No	Yes		6.7	329	1.1	30	4.5	106	No	No	No	No	No	No	No	No	No	No	No	No	No	None or dark spots	Pantoprazole	Yes	No	No	No
28	62	Male	Non-Malay	3	Low risk	Alive after 30 days	No	No	Gastroduodenal ulcers/erosions			Forrest III	No	Yes	Yes	No	No	13.7	227	1	27.4	8.6	119	No	No	No	Yes	No	No	No	No	Yes	No	No	No	No	None or dark spots	Pantoprazole	No	No	Yes	No
29	89	Male	Malay	5	Low risk	Alive after 30 days	No	No	Gastric ulcer			Forrest III	Yes	Yes	Yes	Yes		6	339			10.6	177	yes	No	No	Yes	No	No	No	No	Yes	No	No	No	No	Major stigmata	Pantoprazole	Yes	Yes	Yes	No
30	54	Female	Malay	3	Low risk	Alive after 30 days	No	No	Gastric ulcer			Forrest III	Yes	Yes	Yes	Yes		9.7	246	1.2	35.8	16.7	242	yes	No	No	Yes	No	Yes	No	No	Yes	No	No	No	No	None or dark spots	Pantoprazole	Yes	No	No	No
31	66	Female	Malay	4	Low risk	Alive after 30 days	No	No	Gastroduodenal ulcers/erosions			Forrest III	Yes	Yes	Yes	Yes		9.3	353	1.1	28.7	10.4		No	No	No	No	No	No	No	No	No	No	No	No	No	Major stigmata	Pantoprazole	No	Yes	Yes	No
32	19	Female	Malay	1	Low risk	Alive after 30 days	No	No	Gastroduodenitis				No	Yes	Yes	No		12.4	289	1.1	30.2	6.4		No	No	No	No	No	No	No	No	No	No	No	No	No	None or dark spots	Pantoprazole	No	No	No	No
33	42	Female	Malay	1	Low risk	Alive after 30 days	No	No	Gastric ulcer			Forrest III	No	Yes	Yes	No		12.3	235	1	26.9	2.6	81	No	No	No	No	Yes	No	No	Yes	No	No	No	No	No	None or dark spots	Omeprazole	No	No	No	No
34	43	Male	Malay	3	Low risk	Alive after 30 days	No	No	Gastric ulcer		Forrest II		No	Yes	Yes	No	No	12.5	265	1	25.2	80	103	No	No	No	No	No	No	No	No	No	No	No	No	No	Major stigmata	Pantoprazole	No	Yes	Yes	No
35	69	Female	Malay	4	Low risk	Alive after 30 days	No	No	Gastroduodenitis				No	Yes	Yes	No	No	13	264	1	28.8	3.9	85	yes	No	No	Yes	No	No	No	No	Yes	Yes	No	No	No	None or dark spots	Pantoprazole	No	No	No	No
36	70	Male	Malay	4	Low risk	Alive after 30 days	Yes	Yes	Gastric ulcer	Forrest I			Yes	Yes	Yes	Yes		6.8	582	1.3	25.2	12		No	No	No	No	No	No	No	Yes	No	No	No	No	No	Major stigmata	Pantoprazole	Yes	No	No	yes
37	54	Female	Malay	2	Low risk	Alive after 30 days	No	No	Gastroduodenal ulcers/erosions			Forrest III	Yes	No	Yes	Yes		6.8	300	1.6	35.7	16.1	185	No	No	No	No	No	No	No	Yes	No	No	No	No	No	None or dark spots	Pantoprazole	Yes	No	No	No
38	60	Female	Malay	3	Low risk	Alive after 30 days	No	No	Gastric ulcer			Forrest III	Yes	No	Yes	Yes	No	5	352	0.8	32.8	40.9		No	No	No	No	No	No	No	Yes	No	No	No	No	No	None or dark spots	Pantoprazole	Yes	No	No	No
39	78	Male	Malay	4	Low risk	Alive after 30 days	No	No	Gastric ulcer		Forrest II		Yes	Yes	Yes	Yes	No	5.9	570	1.1	30.2	22.2	176	No	No	No	No	No	No	No	No	No	No	No	No	No	None or dark spots	Pantoprazole	Yes	No	No	yes
40	56	Male	Non-Malay	2	Low risk	Alive after 30 days	No	No	Duodenal ulcer			Forrest III	Yes	No	No	Yes	No	5.9	228	3	46.9	5.9	81	No	No	No	No	No	No	No	No	No	No	Yes	No	No	None or dark spots	Pantoprazole	Yes	No	Yes	No
41	27	Female	Malay	4	Low risk	Alive after 30 days	No	No	Others				No	Yes	No	Yes		6.5	218	1	29.1	5.8	74	No	No	No	No	Yes	No	Yes	No	No	No	No	No	No	Major stigmata	Pantoprazole	Yes	No	No	No
42	54	Male	Malay	5	Low risk	Alive after 30 days	No	No	Duodenal ulcer		Forrest II		Yes	Yes	No	Yes		8.4	413	0.9	28.9	9.2	80	No	No	No	No	Yes	No	No	No	No	No	No	Yes	No	Major stigmata	Pantoprazole	Yes	Yes	Yes	No
43	56	Male	Malay	1	Low risk	Alive after 30 days	No	No	Gastric ulcer			Forrest III	Yes	Yes	No	No		13.2	224	1.2	30.5	23.7		No	No	No	No	No	No	Yes	Yes	No	No	No	No	No	None or dark spots	Pantoprazole	No	No	No	No
44	44	Male	Malay	5	Low risk	Alive after 30 days	No	No	Others				Yes	No	No	Yes		5.5	487	1	28.6	5.2	97	No	No	No	No	No	No	No	No	No	No	No	No	No	Major stigmata	Pantoprazole	Yes	No	No	No
45	82	Female	Malay	6	High risk	Alive after 30 days	No	No	Gastric ulcer			Forrest III	Yes	No	Yes	Yes		7.2	390	1.4	30.1	8.1	142	yes	Yes	No	No	No	No	Yes	Yes	Yes	Yes	No	No	No	None or dark spots	Pantoprazole	Yes	No	No	No
46	81	Female	Malay	7	High risk	Alive after 30 days	No	No	Gastric ulcer		Forrest II		Yes	No	No	Yes		8	170	1.1	25.2	14.9	108	yes	Yes	No	No	No	No	No	Yes	Yes	Yes	No	No	No	Major stigmata	Pantoprazole	Yes	No	No	yes
47	67	Male	Malay	2	Low risk	Alive after 30 days	No	No	Gastroduodenitis				Yes	No	No	Yes		9.3	258	1.3	34.6	16.2	136	No	No	No	No	No	No	No	No	Yes	No	No	No	No	None or dark spots	Pantoprazole	Yes	No	No	No
48	48	Male	Malay	1	Low risk	Alive after 30 days	No	No	Gastric ulcer			Forrest III	No	Yes	No	No		15.5	264	1	29.9	4.1	107	No	No	No	No	No	No	No	No	No	No	No	No	No	None or dark spots	Pantoprazole	No	No	Yes	No
49	58	Female	Malay	4	Low risk	Alive after 30 days	No	No	Gastric ulcer			Forrest III	No	No	No	Yes		10.7	606	1.3	30.3	11.7	140	yes	No	No	No	No	No	No	No	Yes	Yes	Yes	No	No	None or dark spots	Omeprazole	No	No	No	No
50	59	Female	Malay	3	Low risk	Alive after 30 days	No	No	Gastroduodenitis				No	No	No	Yes		7.6	380	1.1	31.3	3.8	102	yes	No	No	Yes	No	No	No	No	No	Yes	No	No	No	None or dark spots	Omeprazole	Yes	No	No	No
51	55	Male	Malay	1	Low risk	Alive after 30 days	No	No	Gastric ulcer			Forrest III	Yes	No	No	No		12.9	352			8	90	No	No	No	No	No	No	No	Yes	No	No	No	No	No	None or dark spots	Pantoprazole	No	No	No	No
52	60	Male	Malay	3	Low risk	Alive after 30 days	No	No	Gastric ulcer			Forrest III	No	No	No	Yes		7.9	485	1	32.1	8.3	169	No	No	No	Yes	No	No	No	Yes	No	No	No	No	No	None or dark spots	Pantoprazole	Yes	No	No	No
53	44	Female	Malay	3	Low risk	Alive after 30 days	No	No	Gastric ulcer			Forrest III	Yes	No	Yes	Yes		6.9	349	1.1	28.5	2.8	68	No	No	No	No	Yes	No	No	Yes	No	No	No	No	No	None or dark spots	Omeprazole	Yes	No	No	No
54	77	Female	Malay	6	High risk	In hospital death	No	No	Duodenal ulcer	Forrest I			Yes	No	No	No		7.7	352	1.1	29.5	4.4	61	yes	No	No	Yes	No	No	No	Yes	Yes	Yes	Yes	No	No	None or dark spots	Pantoprazole	Yes	No	Yes	No
55	56	Female	Malay	4	Low risk	Alive after 30 days	No	No	Duodenal ulcer			Forrest III	Yes	No	No	Yes		7.2	98	0.9	27.4	9.1	139	No	No	No	Yes	No	Yes	No	No	No	No	No	No	No	None or dark spots	Pantoprazole	Yes	No	No	No
56	93	Male	Non-Malay	5	Low risk	Alive after 30 days	No	No	Gastric ulcer			Forrest III	No	Yes	No	No		12.3	190	1.1	27.8			No	No	No	No	No	No	No	No	Yes	No	No	No	No	None or dark spots	Pantoprazole	No	No	No	No
57	72	Male	Malay	5	Low risk	Alive after 30 days	No	No	Gastric ulcer			Forrest III	No	No	Yes	No		13.2	250	1.1	28.8	4.5	92	yes	No	Yes	Yes	Yes	No	No	No	Yes	No	No	No	No	None or dark spots	Pantoprazole	No	No	No	No
58	43	Female	Malay	1	Low risk	Alive after 30 days	Yes	Yes	Duodenal ulcer			Forrest III	Yes	No	Yes	Yes		7.4	157	0.9	27.3	7.3	93	No	No	No	No	No	No	No	No	No	No	No	No	No	None or dark spots	Pantoprazole	Yes	No	No	No
59	61	Female	Non-Malay	4	Low risk	Alive after 30 days	No	No	Gastric ulcer		Forrest II		Yes	Yes	Yes	Yes		9.6	116	1.1	38.5	3.4	51	No	No	No	No	No	No	No	No	No	No	No	No	No	Major stigmata	Pantoprazole	Yes	No	Yes	No
60	39	Female	Malay	2	Low risk	Alive after 30 days	No	No	Gastric ulcer			Forrest III	Yes	Yes	No	Yes		6.6	342			6	75	No	No	No	No	No	No	No	No	No	No	No	No	No	None or dark spots	Pantoprazole	Yes	No	Yes	No
61	59	Female	Malay	4	Low risk	Alive after 30 days	No	No	Gastroduodenitis				No	Yes	Yes	No		7.1	334	1	25.6			yes	No	No	Yes	No	No	Yes	No	No	No	No	No	No	None or dark spots	Pantoprazole	Yes	No	No	No
62	67	Female	Malay	4	Low risk	Alive after 30 days	No	No	Gastric ulcer			Forrest III	Yes	No	Yes	Yes		3.9	133	1.3	35.1	6.8	129	No	No	Yes	Yes	No	No	No	No	No	No	No	No	No	None or dark spots	Pantoprazole	Yes	No	Yes	No
63	63	Female	Malay	3	Low risk	Alive after 30 days	No	No	Gastric ulcer		Forrest II		Yes	No	No	Yes		5.6	108	1.1	45.2	15.2	104	No	No	No	Yes	No	No	No	No	No	No	No	No	Yes	Major stigmata	Pantoprazole	Yes	No	Yes	No
64	79	Male	Malay	4	Low risk	Alive after 30 days	No	No	Duodenal ulcer			Forrest III	Yes	No	No	Yes		5.4	660	0.9	24.8	6.9	123	yes	No	No	No	No	No	No	No	Yes	No	No	No	No	None or dark spots	Pantoprazole	Yes	Yes	No	No
65	51	Male	Malay	4	Low risk	Alive after 30 days	Yes	Yes	Gastric ulcer	Forrest I			Yes	No	Yes	Yes		6.7	616	1.1	32.3	28.5	209	No	No	No	No	No	No	No	Yes	No	No	No	No	No	Major stigmata	Pantoprazole	Yes	Yes	Yes	yes
66	52	Male	Malay	3	Low risk	Alive after 30 days	No	No	Duodenal ulcer	Forrest I			Yes	No	Yes	Yes		4.2	410	1	24.7	6.5	112	No	No	No	No	No	No	No	Yes	No	No	No	No	No	Major stigmata	Pantoprazole	Yes	Yes	Yes	No
67	84	Male	Malay	7	High risk	Alive after 30 days	Yes	No	Gastric ulcer			Forrest III	Yes	Yes	Yes	Yes	No	8.9	241			14.2	220	No	Yes	No	Yes	No	No	Yes	Yes	No	No	No	No	No	None or dark spots	Pantoprazole	Yes	No	No	No
68	83	Male	Malay	4	Low risk	Alive after 30 days	No	No	Gastroduodenitis				Yes	Yes	No	Yes	No	7.1	230	1.4	30.6	31.8	217	No	Yes	No	Yes	No	No	No	Yes	No	No	No	No	No	None or dark spots	Pantoprazole	Yes	No	No	No
69	64	Male	Non-Malay	3	Low risk	Alive after 30 days	No	No	Gastric ulcer			Forrest III	Yes	No	No	No	No	9.5	196	3.8	50.8	3.8		No	No	No	No	No	No	Yes	No	Yes	No	Yes	No	No	None or dark spots	Pantoprazole	Yes	No	No	No
70	52	Male	Malay	5	Low risk	Alive after 30 days	Yes	No	Gastric ulcer		Forrest II		Yes	Yes	No	Yes		7.9	182	1.5	90	7.1		No	No	Yes	Yes	No	No	No	No	No	No	No	No	No	None or dark spots	Pantoprazole	Yes	No	No	No
71	58	Male	Malay	5	Low risk	Alive after 30 days	No	No	Gastric ulcer			Forrest III	Yes	Yes	No	No		11	146	1.3	33.3	4.1		yes	Yes	No	No	No	No	No	No	Yes	Yes	No	Yes	No	None or dark spots	Pantoprazole	Yes	Yes	No	No
72	66	Male	Malay	6	High risk	Alive after 30 days	No	No	Gastric ulcer			Forrest III	Yes	No	Yes	Yes	No	8.2	351	1.2	33.1		24	yes	No	No	No	No	No	No	No	Yes	No	No	No	No	None or dark spots	Pantoprazole	Yes	No	No	No
73	44	Female	Malay	5	Low risk	Alive after 30 days	No	No	Gastric ulcer	Forrest I			Yes	Yes	Yes	Yes		7.3	145	2.1	54.2	6.6		No	No	Yes	Yes	No	No	Yes	No	No	No	No	No	No	Major stigmata	Pantoprazole	Yes	No	No	yes
74	81	Male	Malay	5	Low risk	Alive after 30 days	No	No	Duodenal ulcer			Forrest III	No	Yes	No	No	No	9.5	238	1	29.4	11.8		yes	Yes	No	Yes	No	No	Yes	No	No	Yes	No	No	No	None or dark spots	Pantoprazole	Yes	No	No	No
75	33	Female	Malay	7	High risk	In hospital death	Yes	No	Duodenal ulcer	Forrest I			Yes	No	No	Yes		4.7	217	1.4	37.3	22.7		No	No	Yes	Yes	No	Yes	Yes	No	No	No	No	No	No	Major stigmata	Pantoprazole	Yes	Yes	No	No
76	59	Male	Malay	3	Low risk	Alive after 30 days	No	No	Gastric ulcer			Forrest III	Yes	No	No	Yes	No	6.5	486	0.9	35.5	27.4		No	Yes	No	No	No	No	No	Yes	No	No	No	No	No	None or dark spots	Pantoprazole	Yes	No	No	No
77	38	Male	Malay	5	Low risk	Alive after 30 days	No	No	Gastric ulcer			Forrest III	Yes	No	No	Yes	No	10.1	279	0.9	22.7	8.9		No	No	No	No	No	No	No	Yes	No	No	No	No	No	Major stigmata	Pantoprazole	No	No	No	No
78	56	Male	Malay	5	Low risk	Alive after 30 days	No	No	Gastric ulcer			Forrest III	No	Yes	Yes	No	No	9.7	330	1	31.5	6.7		yes	No	No	No	No	No	No	Yes	Yes	No	No	No	No	Major stigmata	Pantoprazole	No	No	No	No
79	29	Female	Malay	1	Low risk	Alive after 30 days	No	No	Gastric ulcer			Forrest III	Yes	Yes	Yes	Yes	No	10.4	301	0.9	34.3	3.7		No	No	No	No	No	No	No	No	No	No	No	No	No	None or dark spots	Pantoprazole	No	No	No	No
80	68	Female	Malay	5	Low risk	Alive after 30 days	No	No	Gastric ulcer			Forrest III	Yes	Yes	Yes	Yes	No	6.2	123	1.2	24	12.4		No	No	No	No	No	No	No	Yes	No	No	No	No	No	None or dark spots	Pantoprazole	Yes	No	No	No
81	58	Male	Non-Malay	5	Low risk	Alive after 30 days	No	No	Duodenal ulcer	Forrest I			Yes	No	Yes	No								yes	No	No	No	No	No	No	Yes	Yes	No	No	No	No	Major stigmata	Pantoprazole	Yes	Yes	No	No
82	44	Female	Malay	1	Low risk	Alive after 30 days	No	No	Others				No	Yes	Yes	Yes		7.7	323	1	26.3	5.8	69	No	No	No	No	No	No	No	No	No	No	No	No	No	None or dark spots	Omeprazole	Yes	No	No	No
83	48	Male	Malay	1	Low risk	Alive after 30 days	No	No	Gastric ulcer			Forrest III	Yes	No	Yes	Yes	No	6.5	509	1.2	31.9	8.2	140	No	No	No	No	No	No	No	Yes	No	No	No	No	No	None or dark spots	Pantoprazole	Yes	No	No	No
84	84	Male	Malay	6	High risk	Alive after 30 days	No	No	Gastroduodenitis				No	Yes	No	No		10.6	250	1.1	36.5	4.3	64	yes	No	No	No	No	No	No	No	No	No	No	No	No	None or dark spots	Pantoprazole	No	No	No	No
85	59	Female	Malay	3	Low risk	Alive after 30 days	No	No	Gastroduodenal ulcers/erosions			Forrest III	Yes	No	No	Yes	No	5.5	399	1.1	25.2	44.3		yes	Yes	No	Yes	No	No	No	No	Yes	No	No	No	No	None or dark spots	Pantoprazole	Yes	No	No	No
86	83	Female	Non-Malay	7	High risk	Alive after 30 days	No	No	Duodenal ulcer		Forrest II		Yes	No	No	Yes	Yes	4.6	177	1.1	37.4	10.1		No	No	No	No	No	No	Yes	No	No	No	No	No	No	Major stigmata	Pantoprazole	Yes	No	No	No
87	44	Male	Non-Malay	7	High risk	Alive after 30 days	No	No	Gastroduodenitis				Yes	Yes	No	No	No	14.2	261	1	27.8	5.5		yes	No	No	No	No	No	No	No	No	No	No	No	No	Major stigmata	Pantoprazole	No	No	No	No
88	61	Female	Non-Malay	4	Low risk	Alive after 30 days	No	No	Gastroduodenitis				No	Yes	Yes	Yes		14.1	119	1.5	33.7	21.1	117	No	No	Yes	Yes	No	No	No	No	No	No	No	No	No	None or dark spots	Pantoprazole	Yes	No	No	No
89	39	Male	Malay	1	Low risk	Alive after 30 days	No	No	Duodenal ulcer			Forrest III	Yes	Yes	Yes	No		10.5	100	1.2	34.9	7.7	84	No	No	No	No	No	No	No	Yes	No	No	No	No	No	None or dark spots	Pantoprazole	No	Yes	No	No
90	48	Female	Non-Malay	2	Low risk	Alive after 30 days	No	No	Gastric ulcer			Forrest III	Yes	No	Yes	No		10.4	169	0.9	32.4	4	74	No	No	No	No	No	No	No	Yes	No	No	No	No	No	None or dark spots	Pantoprazole	No	No	No	No
91	73	Female	Non-Malay	3	Low risk	Alive after 30 days	No	No	Gastric ulcer			Forrest III	Yes	No	No	Yes		6.9	280	1.1	26.3	9.8	126	No	No	No	No	No	No	No	Yes	Yes	No	No	No	No	None or dark spots	Pantoprazole	Yes	No	No	No
92	46	Female	Malay	2	Low risk	Alive after 30 days	No	No	Gastric ulcer			Forrest III	Yes	No	No	Yes		7.8	267	1.2	27	5.4	40	No	No	No	No	Yes	No	No	No	No	No	No	No	No	None or dark spots	Pantoprazole	Yes	No	No	No
93	69	Male	Malay	4	Low risk	Alive after 30 days	No	No	Gastric ulcer		Forrest II		Yes	No	No	Yes	No	6.4	120	1.1	29.5	8.2	91	No	No	No	No	No	No	No	No	No	No	No	No	No	Major stigmata	Pantoprazole	Yes	No	No	No
94	75	Female	Malay	5	Low risk	Alive after 30 days	No	No	Gastroduodenitis				Yes	No	No	Yes		6.8	300	1.1	25	11.2	100	No	No	No	Yes	No	No	Yes	No	Yes	No	No	No	No	None or dark spots	Pantoprazole	Yes	No	No	No
95	85	Male	Malay	7	High risk	Alive after 30 days	Yes	No	Duodenal ulcer	Forrest I			Yes	No	No	Yes		3.3	143	1.9	62.3	21	147	No	No	No	No	No	No	No	Yes	No	No	No	No	No	Major stigmata	Pantoprazole	Yes	Yes	Yes	yes
96	73	Male	Malay	3	Low risk	Alive after 30 days	No	No	Gastric ulcer			Forrest III	Yes	No	Yes	Yes	No	6.3	243	1.1	24.1	34.7	330	No	Yes	No	No	No	No	No	Yes	No	No	No	No	No	None or dark spots	Pantoprazole	Yes	No	No	No
97	92	Male	Non-Malay	7	High risk	In hospital death	No	No	Duodenal ulcer	Forrest I			Yes	No	No	Yes		4.6	208	5	63	11.8	116	yes	No	No	No	No	No	No	No	Yes	No	Yes	No	No	Major stigmata	Pantoprazole	Yes	Yes	Yes	No
98	67	Male	Malay	5	Low risk	Alive after 30 days	No	No	Gastric ulcer	Forrest I			Yes	Yes	No	Yes		7	810	1.2	41.8	16.4		yes	No	No	No	No	No	Yes	Yes	No	Yes	No	No	No	Major stigmata	Pantoprazole	Yes	Yes	No	yes
99	26	Female	Malay	8	High risk	In hospital death	Yes	No	Gastric ulcer			Forrest III	No	Yes	No	Yes		7.1	78	3	52.9	22.4		No	No	No	No	No	Yes	No	No	No	No	No	No	No	Major stigmata	Pantoprazole	Yes	No	No	No
100	78	Female	Non-Malay	3	Low risk	Alive after 30 days	No	No	Gastric ulcer			Forrest III	Yes	No	No	No		10.4	110	1.6	31	9.9		No	No	No	Yes	No	No	No	No	No	Yes	No	No	No	None or dark spots	Pantoprazole	Yes	No	No	No
101	64	Female	Malay	7	High risk	Alive after 30 days	No	No	Gastric ulcer		Forrest II		Yes	No	Yes	Yes	No	7.4	75	1.5	41	5.8	112	yes	No	No	No	No	No	No	No	Yes	No	Yes	No	No	Major stigmata	Omeprazole	Yes	No	No	No
102	83	Male	Malay	4	High risk	Alive after 30 days	No	No	Gastroduodenitis				Yes	Yes	No	No	No	7.1	188	1.4	30.6	31.8		No	Yes	No	Yes	No	No	Yes	Yes	No	No	No	No	No	None or dark spots	Pantoprazole	Yes	No	No	No
103	53	Male	Malay	3	Low risk	Alive after 30 days	No	No	Gastroduodenal ulcers/erosions			Forrest III	Yes	No	No	Yes		3	302	0.9	33.2	30	599	yes	Yes	No	Yes	No	No	Yes	No	Yes	No	No	No	No	None or dark spots	Pantoprazole	Yes	No	No	No
104	68	Female	Non-Malay	6	High risk	Alive after 30 days	No	No	Gastric ulcer		Forrest II		No	No	No	Yes		8.5	377	1	32.2	11.4	199	yes	Yes	No	Yes	No	No	No	No	No	No	No	No	No	Major stigmata	Omeprazole	Yes	No	No	No
105	29	Male	Malay	1	Low risk	Alive after 30 days	No	No	Gastric ulcer			Forrest III	Yes	Yes	No	Yes	No	8.8	509	1.3	27			No	No	No	No	No	No	No	Yes	No	No	No	No	No	None or dark spots	Pantoprazole	Yes	No	No	No
106	41	Female	Malay	2	Low risk	Alive after 30 days	No	No	Gastroduodenal ulcers/erosions			Forrest III	Yes	Yes	No	Yes		5.8	508	1.4	43.2	29.4		No	Yes	No	No	No	No	No	Yes	No	No	No	No	No	None or dark spots	Pantoprazole	Yes	No	No	No
107	22	Male	Malay	1	Low risk	Alive after 30 days	No	No	Gastric ulcer			Forrest III	Yes	No	No	No		13.1	395	1.1	36.9	1.9	75	No	No	No	No	No	No	No	Yes	No	No	No	No	No	None or dark spots	Pantoprazole	No	No	No	No
108	63	Male	Malay	2	Low risk	Alive after 30 days	No	No	Gastric ulcer			Forrest III	Yes	No	No	No		11.7	255	1.4	39.1	6.3		No	No	No	No	No	No	No	No	No	No	No	No	No	None or dark spots	Pantoprazole	No	No	No	No
109	73	Female	Non-Malay	5	Low risk	Alive after 30 days	No	No	Gastric ulcer			Forrest III	Yes	Yes	No	Yes		5.6	227	1.1	28.9	15.4	97	yes	Yes	No	Yes	No	No	No	No	Yes	No	No	No	No	None or dark spots	Pantoprazole	Yes	No	No	No
110	75	Male	Malay	2	Low risk	Alive after 30 days	No	No	Gastric ulcer			Forrest III	No	Yes	No	Yes		5.6	339	1.1	28.3	8.3		No	No	No	No	No	No	No	Yes	No	No	No	No	No	None or dark spots	Pantoprazole	Yes	No	No	No
111	80	Female	Non-Malay	3	Low risk	Alive after 30 days	No	No	Gastroduodenitis				Yes	Yes	Yes	Yes		7.1	605	1.1	29.7	6.2	84	No	No	No	Yes	No	No	No	No	No	No	No	No	No	None or dark spots	Pantoprazole	Yes	No	No	No
112	66	Male	Malay	2	Low risk	Alive after 30 days	No	No	Gastroduodenal ulcers/erosions			Forrest III	No	Yes	No	No		13.2	227	1	25.6	8.5		No	No	No	No	No	No	No	No	No	No	No	No	No	None or dark spots	Pantoprazole	Yes	No	No	No
113	87	Female	Malay	3	Low risk	Alive after 30 days	No	No	Gastric ulcer			Forrest III	Yes	No	No	Yes		3.3	452	1	24.1	8.5	125	No	No	No	No	No	No	No	Yes		No	No	No	No	None or dark spots	Omeprazole	Yes	No	No	No
114	78	Female	Malay	3	Low risk	Alive after 30 days	No	No	Gastroduodenal ulcers/erosions			Forrest III	Yes	No	No	Yes		3.3	333	1	27.8	10.8	122	No	No	No	No	No	No	No	Yes	No	No	No	No	No	None or dark spots	Pantoprazole	Yes	No	No	No
115	78	Female	Malay	6	High risk	Alive after 30 days	Yes	No	Duodenal ulcer	Forrest I			Yes	No	No	Yes		8	94	1.2	35.6			No	No	No	No	No	No	Yes	Yes	No	No	No	No	No	Major stigmata	Pantoprazole	Yes	Yes	No	yes
116	59	Female	Non-Malay	2	Low risk	Alive after 30 days	No	No	Gastroduodenitis				Yes	Yes	Yes	No		14	296			18.2		No	No	No	No	No	No	No	No	No	No	No	No	No	None or dark spots	Pantoprazole	No	No	No	No
117	67	Female	Malay	4	Low risk	Alive after 30 days	No	No	Gastric ulcer			Forrest III	Yes	Yes	No	Yes		7.6	313	1	24.1	28.2	114	yes	No	No	No	No	No	No	No	Yes	Yes	No	No	No	None or dark spots	Pantoprazole	Yes	No	No	No
118	27	Female	Malay	2	Low risk	Alive after 30 days	No	No	Others				Yes	Yes	No	Yes		6.5	218	0.9	26.7	5.8	74	No	No	No	No	Yes	No	Yes	No	No	No	No	No	No	None or dark spots	Pantoprazole	Yes	No	No	No
119	46	Male	Malay	2	Low risk	Alive after 30 days	No	No	Gastric ulcer		Forrest II		Yes	No	No	Yes		8.6	394	1.4	29.7	13		No	No	No	No	No	No	No	No	No	No	No	No	No	None or dark spots	Pantoprazole	Yes	No	No	No
120	78	Female	Non-Malay	2	Low risk	Alive after 30 days	No	No	Gastric ulcer			Forrest III	Yes	No	No	Yes		6.2	342	1.4	39.3	4.4	95	No	No	No	No	No	No	Yes	No	No	No	No	No	No	None or dark spots	Pantoprazole	No	No	No	No
121	67	Female	Malay	4	Low risk	Alive after 30 days	No	No	Gastroduodenitis				Yes	Yes	No	Yes		8.8	299	6	102	16.2	159	No	No	No	No	Yes	No	Yes	No	No	No	Yes	No	No	None or dark spots	Pantoprazole	No	No	No	No
122	62	Female	Malay	3	Low risk	Alive after 30 days	No	No	Gastroduodenitis				No	Yes	No	No		7.2	61	1.3	36	6.8	61	No	No	Yes	Yes	No	No	Yes	No	No	No	No	No	No	None or dark spots	Pantoprazole	Yes	No	No	No
123	74	Male	Malay	2	Low risk	Alive after 30 days	No	No	Gastric ulcer			Forrest III	Yes	No	Yes	Yes		6.6	641	1.1	37.3	4.8	78	No	No	No	No	No	No	No	No	No	No	No	No	No	None or dark spots	Pantoprazole	Yes	No	No	No
124	69	Male	Malay	3	Low risk	Alive after 30 days	No	No	Gastroduodenitis				Yes	Yes	No	Yes		9.7	351	1.1	26.4	11.9	64	No	No	No	No	No	No	No	Yes	No	No	No	No	No	None or dark spots	Pantoprazole	Yes	No	No	No
125	56	Male	Malay	6	High risk	In hospital death	Yes	Yes	Duodenal ulcer	Forrest I			Yes	Yes	Yes	Yes		5.6	511	1.6	36.1	35	580	No	Yes	No	Yes	No	No	No	No	No	No	No	No	No	Major stigmata	Pantoprazole	Yes	Yes	No	No
126	58	Male	Malay	2	Low risk	Alive after 30 days	No	No	Gastric ulcer			Forrest III	No	Yes	Yes	No		7.8	237	0.9	34.8	36.7	976	No	Yes	No	No	No	No	No	Yes	No	No	No	No	No	None or dark spots	Pantoprazole	Yes	No	No	No
127	63	Female	Malay	3	Low risk	Alive after 30 days	No	No	Gastric ulcer			Forrest III	Yes	Yes	Yes	No		9.1	237					No	No	No	No	No	No	No	Yes	No	No	No	No	No	None or dark spots	Pantoprazole	No	No	No	No
128	69	Male	Malay	4	Low risk	Alive after 30 days	No	No	Gastric ulcer			Forrest III	Yes	No	No	Yes		4	167	1.6	50.9	8.8	92	yes	No	No	Yes	No	No	No	No	Yes	Yes	Yes	No	No	None or dark spots	Pantoprazole	Yes	No	No	No
129	44	Female	Malay	5	Low risk	Alive after 30 days	Yes	No	Gastric ulcer			Forrest III	Yes	Yes	No	Yes		9.6	366	1.7	52.8	61.7	841	No	Yes	No	Yes	No	Yes	No	No	No	No	No	No	No	None or dark spots	Omeprazole	Yes	No	No	No
130	87	Female	Malay	6	High risk	Alive after 30 days	No	No	Duodenal ulcer	Forrest I			Yes	No	Yes	Yes		8	267	1.3	37.8	24.5	181	No	Yes	No	Yes	No	No	No	No	No	No	No	No	No	Major stigmata	Omeprazole	Yes	Yes	No	yes
131	72	Male	Malay	4	Low risk	Alive after 30 days	No	No	Gastric ulcer			Forrest III	No	Yes	No	Yes		9.2	300	1.1	28.3	21.4		yes	No	No	No	No	No	No	No	No	Yes	No	No	No	None or dark spots	Pantoprazole	Yes	No	No	No
132	51	Female	Malay	3	Low risk	Alive after 30 days	Yes	No	Duodenal ulcer			Forrest III	Yes	No	No	Yes		6.7	263			16.4	489	No	Yes	No	Yes	No	No	No	No	No	No	No	No	No	None or dark spots	Omeprazole	Yes	No	No	No
133	82	Male	Non-Malay	3	Low risk	Alive after 30 days	No	No	Gastroduodenitis				Yes	No	No	Yes		7.4	155	1	32.3	6.7		No	No	No	No	No	No	Yes	No	No	No	No	No	No	None or dark spots	Pantoprazole	Yes	No	No	No
134	81	Male	Non-Malay	5	Low risk	Alive after 30 days	No	No	Gastric ulcer			Forrest III	Yes	No	No	Yes		4.6				10.7	114	No	No	No	No	No	No	No	No	No	No	No	No	No	None or dark spots	Pantoprazole	Yes	No	No	No
135	51	Male	Malay	4	Low risk	Alive after 30 days	No	No	Gastric ulcer			Forrest III	Yes	No	No	Yes		6.3	190	1.2	29.5	2.3	49	No	No	No	Yes	No	No	No	No	No	No	No	No	No	None or dark spots	Pantoprazole	Yes	No	No	No
136	27	Female	Malay	2	Low risk	Alive after 30 days	No	No	Others				Yes	No	No	Yes	No	5.4	347	1	23.4	4.8		No	No	No	No	No	No	No	No	No	No	No	No	No	None or dark spots	Pantoprazole	Yes	No	No	No
137	61	Male	Malay	7	High risk	Alive after 30 days	Yes	No	Duodenal ulcer	Forrest I			Yes	Yes	Yes	No		6.1	349	1.1	32.3	42.5	384	No	Yes	No	No	No	No	No	Yes	No	No	No	Yes	No	Major stigmata	Pantoprazole	Yes	Yes	No	yes
138	61	Male	Malay	4	Low risk	Alive after 30 days	No	No	Duodenal ulcer			Forrest III	Yes	No	No	No		8.9	185	1.2	40	27	128	No	Yes	No	No	No	No	Yes	Yes	No	No	No	Yes	No	None or dark spots	Pantoprazole	Yes	No	No	No
139	57	Male	Malay	5	Low risk	Alive after 30 days	No	No	Duodenal ulcer	Forrest I			Yes	No	No	Yes	No	8.5	287	1	33.2	16.8	200	yes	No	No	No	No	No	No	Yes	Yes	Yes	No	No	No	Major stigmata	Pantoprazole	Yes	Yes	No	yes
140	67	Male	Malay	5	Low risk	Alive after 30 days	No	No	Gastric ulcer			Forrest III	Yes	Yes	Yes	No		4	148	1.1	31	56.7	347	yes	Yes	No	No	No	No	No	Yes	Yes	Yes	No	No	No	None or dark spots	Omeprazole	Yes	No	No	No
141	64	Female	Malay	7	High risk	Alive after 30 days	No	No	Duodenal ulcer	Forrest I			Yes	Yes	Yes	Yes		5.6	372	1.1	31	56.1	976	No	Yes	No	No	No	No	No	No	No	No	No	No	No	Major stigmata	Pantoprazole	Yes	Yes	No	yes
142	15	Male	Malay	1	Low risk	Alive after 30 days	No	No	Others				No	Yes	Yes	No		13.9	179	1.1	29.4	3.3		No	No	No	No	No	No	No	Yes	No	No	No	No	No	None or dark spots	Pantoprazole	No	No	Yes	No
143	56	Female	Malay	4	Low risk	Alive after 30 days	No	No	Duodenal ulcer	Forrest I			Yes	No	No	Yes		5.2	344	1.4	40	3	69	No	No	No	No	No	No	No	Yes	No	No	No	No	No	Major stigmata	Pantoprazole	Yes	Yes	Yes	No
144	50	Female	Malay	1	Low risk	Alive after 30 days	No	No	Gastric ulcer			Forrest III	No	No	Yes	Yes	No	5.5	351	1	40.8	6.4	170	No	No	No	No	No	No	No	Yes	No	No	No	No	No	None or dark spots	Omeprazole	Yes	No	No	No
145	52	Male	Malay	4	Low risk	In hospital death	Yes	No	Gastric ulcer			Forrest III	Yes	No	No	Yes	No	9.6	151	0.9	22.2	16.4	301	No	No	No	No	No	No	No	Yes	No	No	No	No	No	Major stigmata	Pantoprazole	Yes	No	No	No
146	54	Male	Malay	3	Low risk	Alive after 30 days	No	No	Gastroduodenal ulcers/erosions			Forrest III	No	No	Yes	No	No	10.4	365	1.1	32.3	5.5	107	yes	No	No	No	No	No	No	No	Yes	Yes	No	No	No	None or dark spots	Omeprazole	No	No	No	No
147	64	Female	Malay	7	High risk	Alive after 30 days	No	No	Gastric ulcer		Forrest II		Yes	No	Yes	Yes	No	7.4	75	1.5	41.1	5.8	112	yes	No	No	No	No	No	No	No	Yes	No	Yes	No	No	Major stigmata	Omeprazole	No	No	No	No
148	56	Male	Malay	7	High risk	Alive after 30 days	No	No	Gastric ulcer	Forrest I			Yes	Yes	No	Yes		5.9	316	1.1	31.2	39.8	383	No	No	No	No	No	No	Yes	No	No	Yes	No	No	No	Major stigmata	Pantoprazole	Yes	Yes	Yes	No
149	78	Female	Non-Malay	5	Low risk	Alive after 30 days	No	No	Gastric ulcer		Forrest II		Yes	No	No	No	Yes	10.4	86	1.7	29.8	9.9	101	No	No	No	Yes	No	No	No	No	No	Yes	No	No	No	Major stigmata	Pantoprazole	Yes	No	No	No
150	53	Male	Malay	3	Low risk	Alive after 30 days	No	No	Gastric ulcer			Forrest III	No	No	No	No		10.8	334	2	61	17.6	366	No	Yes	No	Yes	No	No	No	No	No	No	No	No	No	None or dark spots	Pantoprazole	Yes	No	No	No
151	60	Male	Malay	2	Low risk	Alive after 30 days	No	No	Gastric ulcer			Forrest III	Yes	No	No	Yes	No	4.9	436	1.2	36	8.1	82	No	No	No	No	No	No	No	No	No	No	No	No	No	None or dark spots	Pantoprazole	Yes	No	No	No
152	60	Male	Malay	2	Low risk	Alive after 30 days	No	No	Gastric ulcer			Forrest III	Yes	Yes	No	Yes	No	7.4	58	1.3	30.3	6.5	96	No	No	No	No	No	No	No	No	No	No	No	No	No	None or dark spots	Pantoprazole	Yes	No	No	No
153	41	Male	Malay	2	Low risk	Alive after 30 days	No	No	Gastric ulcer			Forrest III	Yes	No	Yes	No	No	11.9	271	1	28.5	6.7		No	No	No	No	No	No	No	Yes	No	No	No	No	No	None or dark spots	Pantoprazole	No	No	No	No
154	83	Male	Malay	7	High risk	Alive after 30 days	No	No	Duodenal ulcer		Forrest II		Yes	No	No	Yes		6.6	397	1.1	39.7	9.3	84	No	No	No	No	No	No	No	No	No	No	No	No	No	Major stigmata	Pantoprazole	Yes	No	No	No
155	80	Female	Malay	5	Low risk	Alive after 30 days	No	No	Gastric ulcer			Forrest III	Yes	Yes	No	Yes		5.1	410	1.2	28.8	40.7	430	No	No	No	No	No	No	No	No	No	No	No	No	No	None or dark spots	Pantoprazole	Yes	No	No	No
156	76	Male	Malay	4	Low risk	Alive after 30 days	Yes	Yes	Duodenal ulcer	Forrest I			Yes	No	Yes	Yes	No	4.5	376	1	33.2	16.8	172	No	No	No	No	No	No	No	Yes	No	No	No	No	No	Major stigmata	Pantoprazole	Yes	Yes	Yes	No
157	80	Female	Malay	7	Low risk	Alive after 30 days	No	No	Gastric ulcer		Forrest II		Yes	No	No	Yes	No	5.9	271	1.1	25.2	14.9	103	yes	No	No	No	No	No	No	No	Yes	No	No	No	No	Major stigmata	Omeprazole	Yes	No	No	No
158	61	Female	Non-Malay	4	Low risk	Alive after 30 days	No	No	Gastroduodenitis				No	Yes	Yes	Yes		8.7	119	1.1	33.7	17.1	81	No	No	No	Yes	No	No	Yes	No	No	No	No	No	No	None or dark spots	Pantoprazole	Yes	No	No	No
159	79	Male	Malay	4	Low risk	Alive after 30 days	No	No	Gastroduodenal ulcers/erosions			Forrest III	Yes	No	Yes	No		10.7	138			11	82	No	No	No	No	No	No	No	Yes	No	No	No	No	No	None or dark spots	Omeprazole	No	No	No	No
160	39	Female	Malay	1	Low risk	Alive after 30 days	No	No	Gastric ulcer			Forrest III	Yes	No	Yes	Yes	No	6.3	440	1.1	26.7	6.6	88	No	No	No	No	No	No	No	No	No	No	No	No	No	None or dark spots	Pantoprazole	Yes	No	No	No
161	81	Male	Malay	5	Low risk	Alive after 30 days	No	No	Gastric ulcer			Forrest III	No	Yes	Yes	No		13.7	302	1	39.6	5.5	66	No	No	No	No	No	No	No	Yes	Yes	No	No	No	No	None or dark spots	Omeprazole	No	No	No	No
162	81	Male	Malay	6	High risk	Alive after 30 days	Yes	Yes	Gastric ulcer		Forrest II		Yes	Yes	Yes	Yes	No	7.3	183	1.1	35.7	10.5	108	No	No	No	No	No	No	No	No	No	No	No	No	No	Major stigmata	Pantoprazole	Yes	Yes	Yes	yes
163	44	Male	Malay	2	Low risk	Alive after 30 days	No	No	Gastric ulcer			Forrest III	Yes	No	No	Yes	No	6	391	0.9	29.3	3.8		No	No	No	No	No	No	No	Yes	No	No	No	No	No	None or dark spots	Pantoprazole	Yes	No	No	No
164	69	Female	Malay	3	Low risk	Alive after 30 days	No	No	Gastroduodenitis				Yes	No	No	No		11.5	259	1	28.3	9.5	193	No	Yes	No	No	No	No	No	No	No	No	No	No	No	None or dark spots	Pantoprazole	No	No	No	No
165	76	Male	Malay	4	Low risk	Alive after 30 days	No	No	Gastric ulcer			Forrest III	Yes	Yes	No	No		4.8	360	1.4	34.9	11.2	174	yes	No	No	No	Yes	No	No	No	Yes	No	No	Yes	No	None or dark spots	Pantoprazole	Yes	No	No	No
166	61	Male	Malay	3	Low risk	Alive after 30 days	No	No	Gastric ulcer		Forrest II		Yes	Yes	Yes	Yes	No	9.8	184	0.9	25.5	21	223	No	Yes	No	Yes	No	No	Yes	Yes	No	No	No	No	No	Major stigmata	Pantoprazole	No	No	No	No
167	62	Male	Malay	6	High risk	Alive after 30 days	Yes	Yes	Duodenal ulcer	Forrest I			Yes	No	No	Yes		7.7	233	1.4	40.2	24.3	250	No	Yes	No	Yes	No	No	Yes	Yes	No	No	No	No	No	Major stigmata	Pantoprazole	Yes	Yes	Yes	yes
168	38	Male	Malay	5	Low risk	Alive after 30 days	No	No	Duodenal ulcer		Forrest II		No	No	No	Yes	No	5.8	310	1.9	52.5	4.4	112	No	No	No	No	No	No	No	Yes	No	No	No	No	No	None or dark spots	Pantoprazole	Yes	Yes	No	yes
169	70	Male	Non-Malay	6	High risk	Alive after 30 days	No	No	Gastric ulcer		Forrest II		Yes	No	No	No	No	13.9	201			5	99	yes	No	No	No	No	No	Yes	No	No	Yes	No	No	No	Major stigmata	Pantoprazole	No	No	No	No
170	81	Male	Malay	6	High risk	Alive after 30 days	No	No	Gastroduodenitis				Yes	Yes	No	Yes	No	7.6	27	1.1	29.1	2.9	149	yes	No	No	Yes	No	No	No	No	Yes	No	No	No	No	None or dark spots	Pantoprazole	Yes	No	No	No
171	65	Male	Malay	2	Low risk	Alive after 30 days	No	No	Gastric ulcer			Forrest III	Yes	No	No	No	No	14.4	218	8.5	74.5	8.4	204	No	Yes	No	No	No	No	Yes	No	No	No	Yes	No	No	None or dark spots	Omeprazole	Yes	No	No	No
172	68	Male	Malay	5	Low risk	Alive after 30 days	No	No	Gastric ulcer			Forrest III	No	Yes	No	Yes		7.3	206	1.3	27	57	269	yes	Yes	No	No	No	No	No	Yes	No	No	No	No	No	None or dark spots	Pantoprazole	Yes	No	No	No
173	65	Female	Malay	3	Low risk	Alive after 30 days	No	No	Gastric ulcer			Forrest III	No	Yes	No	No		9.7	227	0.9	32	19.4	567	No	Yes	No	Yes	No	No	No	No	No	No	No	No	No	None or dark spots	Omeprazole	No	No	No	No
174	51	Male	Malay	3	Low risk	Alive after 30 days	No	No	Gastric ulcer			Forrest III	Yes	Yes	No	Yes		5.1	242	1	25.3	13.5	117	yes	No	No	No	No	No	No	No	Yes	No	No	No	No	None or dark spots	Pantoprazole	Yes	No	No	No
175	78	Female	Malay	2	Low risk	Alive after 30 days	No	No	Gastroduodenal ulcers/erosions			Forrest III	Yes	No	Yes	Yes		3.3	333	1	27.8	10.5	122	No	No	No	No	No	No	No	Yes	No	No	No	No	No	None or dark spots	Pantoprazole	Yes	No	No	No
176	59	Male	Malay	1	Low risk	Alive after 30 days	No	No	Gastric ulcer			Forrest III	Yes	No	Yes	Yes	No	4.1	519			3.8	118	No	No	No	No	No	No	No	No	No	No	No	No	Yes	None or dark spots	Omeprazole	Yes	No	No	No
177	67	Male	Malay	8	High risk	Alive after 30 days	No	No	Gastric ulcer	Forrest I			Yes	Yes	Yes	Yes	No	4.3	712	1.2	41.8	16.4		yes	No	No	No	No	No	Yes	Yes	No	No	No	No	No	Major stigmata	Pantoprazole	Yes	Yes	No	yes
178	48	Female	Malay	3	Low risk	Alive after 30 days	No	No	Others				Yes	Yes	No	Yes		8.4	375	1.2	39.4	6.8	92	No	No	No	No	Yes	No	No	No	No	No	No	Yes	No	None or dark spots	Pantoprazole	Yes	No	No	No
179	72	Male	Malay	5	Low risk	Alive after 30 days	Yes	No	Duodenal ulcer	Forrest I			Yes	No	Yes	Yes		6.5	236	1	27			No	No	No	No	No	No	No	Yes	No	No	No	No	No	Major stigmata	Pantoprazole	Yes	Yes	Yes	yes
180	60	Male	Malay	2	Low risk	Alive after 30 days	No	No	Gastric ulcer			Forrest III	Yes	Yes	No	Yes		8.5	55			6.5	96	No	No	No	No	No	No	No	No	No	No	No	No	No	None or dark spots	Pantoprazole	Yes	No	No	No
181	58	Male	Malay	3	Low risk	Alive after 30 days	No	No	Gastroduodenitis				Yes	No	Yes	No		6.3	323			14.5		No	No	No	No	No	No	No	Yes	No	No	No	No	No	None or dark spots	Pantoprazole	Yes	No	No	No
182	81	Male	Malay	2	Low risk	Alive after 30 days	No	No	Gastric ulcer			Forrest III	No	No	No	Yes		4.2	33	1	34.1	8.2		No	No	No	No	No	No	No	No	No	No	No	No	No	None or dark spots	Omeprazole	Yes	No	No	No
183	19	Female	Malay	3	Low risk	Alive after 30 days	No	No	Gastroduodenitis				Yes	Yes	Yes	No		13.1	303			4.9		No	No	No	No	No	No	No	No	No	No	No	No	No	None or dark spots	Omeprazole	No	No	No	No
184	71	Female	Malay	4	Low risk	Alive after 30 days	No	No	Gastric ulcer			Forrest III	Yes	Yes	No	Yes		5.5	348	1.1	37	43.7	390	No	Yes	No	Yes	No	No	No	No	Yes	No	No	No	No	None or dark spots	Omeprazole	Yes	No	No	No
185	79	Female	Malay	4	Low risk	Alive after 30 days	No	No	Gastric ulcer			Forrest III	Yes	Yes	Yes	Yes		8.2	462	1	33.9	30.3	90	yes	No	No	No	No	No	No	No	No	No	No	No	No	None or dark spots	Omeprazole	Yes	No	No	No
186	28	Female	Malay	2	Low risk	Alive after 30 days	No	No	Gastric ulcer			Forrest III	Yes	Yes	No	Yes		2.7	556	1.7	4.7	9.4		No	No	No	No	No	No	No	No	No	No	No	No	No	None or dark spots	Pantoprazole	Yes	No	No	No
187	69	Female	Malay	3	Low risk	Alive after 30 days	No	No	Gastroduodenitis				No	No	No	Yes	No	8.1	354	1.1	34.1	20.2	157	No	Yes	No	Yes	No	No	Yes	No	Yes	No	No	No	No	None or dark spots	Pantoprazole	Yes	No	No	No
188	66	Female	Malay	3	Low risk	Alive after 30 days	No	No	Gastric ulcer			Forrest III	Yes	No	No	Yes	No	4.9	522	0.9	28	16.5	116	No	Yes	No	Yes	No	No	No	Yes	Yes	No	No	No	No	None or dark spots	Omeprazole	Yes	No	No	No
189	61	Male	Malay	5	Low risk	Alive after 30 days	Yes	Yes	Gastric ulcer	Forrest I			Yes	No	No	Yes		5.6	301	1.2	44.3	10	100	No	No	No	No	No	No	Yes	Yes	No	No	No	No	No	None or dark spots	Pantoprazole	Yes	Yes	Yes	No
190	72	Female	Malay	2	Low risk	Alive after 30 days	No	No	Gastric ulcer			Forrest III	Yes	Yes	Yes	Yes		4.7	315	1.1	31.3	3.8	70	No	No	No	No	No	No	No	No	No	No	No	No	No	None or dark spots	Omeprazole	Yes	No	No	No
191	63	Male	Malay	4	Low risk	Alive after 30 days	No	No	Gastric ulcer			Forrest III	No	Yes	No	Yes		9	126	1.6	39.9	5.9	112	No	Yes	Yes	No	No	No	No	Yes	No	No	No	No	No	None or dark spots	Pantoprazole	Yes	Yes	No	No
192	70	Male	Malay	4	Low risk	Alive after 30 days	No	No	Gastric ulcer			Forrest III	No	Yes	No	No		12	165	1.1	77.7	11	172	yes	No	No	No	No	No	No	No	Yes	Yes	Yes	No	No	None or dark spots	Omeprazole	Yes	No	No	No
193	51	Female	Malay	5	Low risk	Alive after 30 days	No	No	Gastric ulcer		Forrest II		Yes	No	No	Yes		3.1	665	1.2	28	8.9	80	No	No	No	No	Yes	No	No	No	No	No	No	No	No	Major stigmata	Pantoprazole	Yes	No	Yes	No
194	63	Female	Malay	4	Low risk	Alive after 30 days	No	No	Gastric ulcer			Forrest III	Yes	No	No	Yes		8.4	101	1.7	34.5	12.9	100	No	No	No	No	No	No	No	No	No	No	No	No	No	None or dark spots	Pantoprazole	Yes	No	No	No
195	79	Female	Malay	5	Low risk	Alive after 30 days	No	No	Gastric ulcer			Forrest III	No	Yes	No	No		11.7	238	1.3	26.4	25.5	112	No	No	No	No	No	No	No	No	Yes	No	No	No	No	None or dark spots	Pantoprazole	No	No	No	No
196	36	Male	Malay	3	Low risk	Alive after 30 days	No	No	Gastric ulcer			Forrest III	Yes	No	Yes	Yes		3.6	116	1.3	62.1	8.3	90	No	No	No	No	No	No	No	No	No	No	No	No	No	None or dark spots	Pantoprazole	Yes	Yes	No	No
197	79	Male	Malay	2	Low risk	Alive after 30 days	No	No	Gastroduodenal ulcers/erosions			Forrest III	Yes	Yes	Yes	Yes	No	6	275			4.5		No	No	No	No	No	No	No	Yes	No	No	No	No	No	None or dark spots	Omeprazole	Yes	No	No	No
198	74	Male	Malay	5	Low risk	Alive after 30 days	No	No	Gastroduodenal ulcers/erosions			Forrest III	Yes	Yes	Yes	No		10.3	577	1.2	24.1	10.6	61	yes	No	No	No	No	No	No	No	Yes	No	No	No	No	None or dark spots	Pantoprazole	No	No	No	No
199	68	Male	Malay	3	Low risk	Alive after 30 days	No	No	Gastroduodenitis				No	No	No	No	No	7.2	214	1	32.5	8	104	No	No	No	No	No	No	No	No	No	No	No	No	No	None or dark spots	Omeprazole	Yes	No	No	No
200	74	Female	Malay	7	High risk	In hospital death	No	No	Gastric ulcer	Forrest I			No	Yes	No	Yes	No	9	179	1.5	33.2	17	89	No	No	No	No	No	Yes	No	Yes	No	No	No	No	No	Major stigmata	Pantoprazole	Yes	No	No	No
201	87	Male	Non-Malay	4	Low risk	Alive after 30 days	No	No	Gastric ulcer			Forrest III	Yes	No	No	No		11.3	127	1.1	28.6	8.1	139	No	No	No	No	No	No	No	No	Yes	No	No	No	No	None or dark spots	Pantoprazole	No	No	No	No
202	54	Male	Malay	3	Low risk	Alive after 30 days	No	No	Gastric ulcer			Forrest III	Yes	No	No	Yes		8.8	287	1.1	34.6	7.2	97	yes	No	No	No	No	No	No	No	No	No	Yes	No	No	None or dark spots	Omeprazole	Yes	No	No	No
203	60	Male	Malay	2	Low risk	Alive after 30 days	No	No	Gastroduodenitis				Yes	No	Yes	No	No	13.7	257	1	26.2	4.7		No	No	No	No	No	No	No	No	No	No	No	No	No	None or dark spots	Pantoprazole	No	No	No	No
204	51	Male	Non-Malay	4	Low risk	Alive after 30 days	No	No	Gastric ulcer		Forrest II		No	Yes	No	No	No	12.2	92			9.4	127	No	No	No	No	Yes	Yes	No	No	No	No	No	Yes	No	None or dark spots	Pantoprazole	Yes	Yes	Yes	No
205	36	Male	Malay	3	Low risk	Alive after 30 days	No	No	Gastric ulcer			Forrest III	Yes	No	Yes	Yes	No	8.7	277	0.9	22.6	8.7	119	No	No	No	No	No	No	No	Yes	No	No	No	No	No	None or dark spots	Pantoprazole	No	No	No	No
206	68	Male	Malay	4	Low risk	Alive after 30 days	No	No	Gastroduodenitis				Yes	No	No	No		5.1	675	1.4	30.8	11.9	181	No	No	No	Yes	No	No	No	No	No	No	No	No	No	None or dark spots	Pantoprazole	Yes	No	No	No
207	63	Male	Malay	7	High risk	Alive after 30 days	No	No	Duodenal ulcer			Forrest III	Yes	Yes	Yes	Yes	No	7.3	108	1.1	45.7	15.2	104	No	No	Yes	Yes	No	Yes	No	No	No	No	No	No	Yes	Major stigmata	Pantoprazole	Yes	No	No	No
208	76	Male	Malay	5	Low risk	Alive after 30 days	No	No	Duodenal ulcer		Forrest II		Yes	No	Yes	No	No	12.5	210			14.7		No	No	No	No	No	No	Yes	No	No	No	No	No	No	Major stigmata	Pantoprazole	No	No	No	No
209	69	Male	Malay	5	Low risk	Alive after 30 days	No	No	Gastroduodenal ulcers/erosions			Forrest III	Yes	Yes	No	No	No	11.8	253	1	25	17.3	117	No	No	No	Yes	No	No	Yes	No	Yes	No	No	No	No	None or dark spots	Pantoprazole	No	No	No	No
210	56	Female	Malay	4	Low risk	Alive after 30 days	No	No	Gastroduodenitis				Yes	No	No	Yes	No	8.9	49	0.8	34.6	10.1	155	No	No	No	Yes	No	No	No	No	Yes	No	No	No	No	None or dark spots	Pantoprazole	Yes	No	No	No
211	62	Male	Non-Malay	4	Low risk	Alive after 30 days	No	No	Gastric ulcer			Forrest III	No	Yes	Yes	No	No	13.3	247	1	27.4	8.6	119	No	No	No	Yes	No	No	No	No	Yes	No	No	No	No	None or dark spots	Pantoprazole	No	No	No	No
212	86	Male	Malay	5	Low risk	Alive after 30 days	No	No	Gastric ulcer		Forrest II		Yes	Yes	No	Yes	No	7.6	226	1.1	33.2	8.2	125	No	No	No	No	No	No	No	Yes	No	No	No	No	No	Major stigmata	Pantoprazole	Yes	No	No	No
213	77	Female	Malay	6	High risk	Alive after 30 days	No	No	Gastric ulcer		Forrest II		Yes	Yes	No	No	No	10.8	160	1.1	28.6	11.1	89	No	No	No	No	No	No	No	Yes	No	No	No	No	No	None or dark spots	Pantoprazole	No	No	No	No
214	19	Male	Malay	2	Low risk	Alive after 30 days	No	No	Gastroduodenitis				Yes	Yes	No	No	No	12.6	306	1	29.2	12.8	121	No	No	No	No	No	No	No	No	No	No	No	No	No	None or dark spots	Pantoprazole	No	No	No	No
215	79	Male	Non-Malay	4	Low risk	Alive after 30 days	Yes	No	Duodenal ulcer			Forrest III	Yes	No	No	Yes		5.4	660	0.9	24.8	6.9	123	yes	No	No	No	No	No	Yes	No	Yes	No	No	No	No	None or dark spots	Pantoprazole	Yes	No	No	No
216	61	Male	Non-Malay	2	Low risk	Alive after 30 days	No	No	Gastric ulcer			Forrest III	Yes	Yes	Yes	No	No	8.6	61	1	45.1	3.4	51	No	No	No	No	No	No	No	No	No	No	No	No	No	None or dark spots	Pantoprazole	Yes	No	No	No
217	65	Female	Malay	5	Low risk	Alive after 30 days	No	No	Duodenal ulcer		Forrest II		No	Yes	No	Yes		5.2	211	1	30.1	22	113	No	No	No	No	No	No	No	No	Yes	No	No	No	No	Major stigmata	Omeprazole	Yes	No	No	No
218	57	Male	Malay	4	Low risk	Alive after 30 days	Yes	No	Gastric ulcer			Forrest III	Yes	No	No	Yes		7.3	1212	1.2	24.6	5	53	No	No	No	No	Yes	No	No	No	No	No	No	Yes	No	None or dark spots	Pantoprazole	Yes	No	No	No
219	65	Male	Malay	4	Low risk	Alive after 30 days	No	No	Duodenal ulcer		Forrest II		No	No	Yes	No		6.7	663	1.2	29.8			No	No	No	No	No	No	No	Yes	No	No	No	No	No	Major stigmata	Pantoprazole	Yes	Yes	No	No
220	36	Female	Malay	2	Low risk	Alive after 30 days	No	No	Gastric ulcer			Forrest III	Yes	No	No	Yes		9.4	26	1	24.3	53.5	1013	No	Yes	No	No	No	No	No	Yes	No	No	No	No	No	None or dark spots	Pantoprazole	Yes	Yes	No	No
221	80	Male	Malay	3	Low risk	Alive after 30 days	No	No	Gastric ulcer			Forrest III	Yes	No	No	Yes	No	8.6	179	1.1	43	15	87	No	No	No	No	No	No	No	Yes	No	No	No	No	No	None or dark spots	Pantoprazole	Yes	No	No	No
222	90	Female	Malay	5	Low risk	Alive after 30 days	No	No	Gastric ulcer			Forrest III	Yes	Yes	No	Yes	No	6.4	338	1	33.2			No	No	No	No	No	No	No	Yes	No	No	No	No	No	None or dark spots	Pantoprazole	Yes	No	No	No
223	48	Female	Malay	6	High risk	Alive after 30 days	No	No	Gastric ulcer		Forrest II		No	Yes	No	Yes		8.1	111	1.4	35.1	2.4	48	No	No	No	No	No	No	No	No	No	No	No	No	No	None or dark spots	Pantoprazole	Yes	No	No	No
224	48	Male	Malay	3	Low risk	Alive after 30 days	No	No	Gastric ulcer			Forrest III	Yes	Yes	Yes	Yes	No	5.8	162	1.2	38.4	3.2	54	No	No	No	No	No	No	No	No	No	No	No	No	No	None or dark spots	Pantoprazole	Yes	No	No	No
225	79	Female	Non-Malay	3	Low risk	Alive after 30 days	No	No	Duodenal ulcer		Forrest II		Yes	No	Yes	Yes	No			1	28.5			No	No	No	No	No	No	No	Yes	No	No	No	No	No	Major stigmata	Pantoprazole	Yes	No	No	No
226	60	Female	Malay	4	Low risk	Alive after 30 days	No	No	Gastroduodenal ulcers/erosions			Forrest III	Yes	Yes	Yes	No	No	11.2	200	0.9	27	8	87	No	No	No	No	No	No	No	No	No	No	No	No	No	None or dark spots	Omeprazole	Yes	No	No	No
227	72	Female	Non-Malay	5	Low risk	Alive after 30 days	No	No	Duodenal ulcer			Forrest III	Yes	No	Yes	No	No	11.4	149	1	39.6	23.3	237	No	No	No	Yes	No	Yes	No	No	No	No	No	No	No	None or dark spots	Pantoprazole	No	No	No	No
228	37	Male	Non-Malay	1	Low risk	Alive after 30 days	No	No	Gastric ulcer			Forrest III	Yes	Yes	Yes	Yes		9.3	84				94	No	No	No	No	No	No	No	No	No	No	No	No	No	None or dark spots	Pantoprazole	Yes	No	No	No
229	66	Male	Malay	3	Low risk	Alive after 30 days	No	No	Gastroduodenal ulcers/erosions			Forrest III	Yes	Yes	Yes	Yes		8.9	275	1.1	35.8	13.3	91	No	No	No	No	No	No	No	Yes	No	No	No	No	No	None or dark spots	Pantoprazole	Yes	Yes	No	No
230	30	Male	Malay	4	Low risk	Alive after 30 days	No	No	Gastric ulcer		Forrest II		No	Yes	Yes	Yes		9.1	622	1.1	27.6	4.9	53	No	No	No	No	No	No	No	No	No	No	No	No	No	Major stigmata	Pantoprazole	Yes	No	No	No
231	49	Male	Malay	4	Low risk	Alive after 30 days	No	No	Duodenal ulcer			Forrest III	Yes	No	Yes	Yes	No	3.7	180	1.6	40.8	4	48	No	No	No	No	Yes	No	No	No	No	No	No	No	No	None or dark spots	Pantoprazole	Yes	No	No	No
232	74	Female	Malay	3	Low risk	Alive after 30 days	No	No	Gastroduodenal ulcers/erosions			Forrest III	Yes	No	Yes	Yes		5.6	467			8.4		No	No	No	No	No	No	No	Yes	No	No	No	No	No	None or dark spots	Pantoprazole	Yes	No	No	No
233	42	Male	Non-Malay	3	Low risk	Alive after 30 days	No	No	Gastric ulcer	Forrest I			Yes	Yes	No	Yes		10.3	127	1.1	37	8.6	86	No	No	No	No	No	No	No	No	No	No	No	No	No	Major stigmata	Pantoprazole	Yes	Yes	Yes	No
234	68	Male	Malay	5	Low risk	Alive after 30 days	No	No	Gastric ulcer			Forrest III	Yes	Yes	No	Yes		8.5	215	1.4	32.5	27.4	593	No	Yes	No	Yes	No	Yes	No	No	No	No	No	No	No	None or dark spots	Omeprazole	Yes	No	No	No
235	74	Female	Malay	2	Low risk	Alive after 30 days	No	No	Gastric ulcer			Forrest III	No	No	Yes	Yes	No	5.4	473	0.9	31.9	6.4	74	No	No	No	No	No	No	No	No	No	No	No	No	No	None or dark spots	Omeprazole	Yes	No	No	No
236	86	Male	Malay	3	Low risk	Alive after 30 days	No	No	Gastroduodenal ulcers/erosions			Forrest III	Yes	Yes	No	No	No	15.1	345	1	33.3	24.1	182	No	No	No	No	No	No	No	No	No	No	No	No	No	None or dark spots	Omeprazole	No	No	No	No
237	73	Male	Malay	2	Low risk	Alive after 30 days	No	No	Gastric ulcer			Forrest III	Yes	No	Yes	Yes	No	7.2	421	1	22	5.2	84	No	No	No	No	No	No	No	Yes	No	No	No	No	No	None or dark spots	Omeprazole	Yes	No	No	No
238	47	Male	Non-Malay	2	Low risk	Alive after 30 days	No	No	Gastric ulcer			Forrest III	Yes	Yes	Yes	Yes		6.1	261	1.2	38.5	1.5	63	No	No	No	No	No	No	No	Yes	No	No	No	No	No	None or dark spots	Pantoprazole	Yes	Yes	No	No
239	73	Male	Malay	6	Low risk	Alive after 30 days	No	No	Duodenal ulcer	Forrest I			No	Yes	Yes	Yes		6.4	215	1.1	29.4	9.6		yes	No	No	No	No	No	No	Yes	Yes	No	No	No	No	Major stigmata	Pantoprazole	Yes	No	No	No
240	65	Female	Malay	3	Low risk	Alive after 30 days	No	No	Gastric ulcer			Forrest III	Yes	No	No	Yes	No	5.7	574	5.9	85	5.9	85	No	No	No	No	No	No	Yes	No	No	No	No	No	No	None or dark spots	Pantoprazole	Yes	No	No	No
241	48	Female	Non-Malay	6	Low risk	Alive after 30 days	No	No	Gastroduodenitis				Yes	Yes	No	Yes		8.8	104	1.2	34	33	120	No	No	No	No	Yes	No	No	No	No	No	No	No	No	None or dark spots	Pantoprazole	Yes	No	No	No
242	36	Male	Malay	1	Low risk	Alive after 30 days	No	No	Gastric ulcer			Forrest III	Yes	No	Yes	No		15.5	284			4.1	86	yes	No	No	Yes	No	No	No	No	Yes	No	No	No	No	None or dark spots	Omeprazole	No	No	No	No
243	52	Female	Non-Malay	4	Low risk	Alive after 30 days	No	No	Gastroduodenitis				No	No	Yes	Yes		3.9	238			39.1	1377	yes	Yes	No	No	No	No	No	No	Yes	Yes	Yes	No	No	None or dark spots	Omeprazole	Yes	No	No	No
244	82	Female	Malay	3	Low risk	Alive after 30 days	No	No	Duodenal ulcer			Forrest III	Yes	No	No	No	No	10.4	105	1.1	42	63	82	No	No	No	No	No	No	No	No	No	No	No	No	No	None or dark spots	Pantoprazole	No	No	No	No
245	43	Female	Malay	1	Low risk	Alive after 30 days	Yes	Yes	Duodenal ulcer			Forrest III	Yes	No	Yes	Yes	No	7.4	457	1.3	32.3	8.7	87	No	No	No	No	No	No	No	No	No	No	No	No	No	None or dark spots	Pantoprazole	Yes	No	No	No
246	77	Female	Malay	3	Low risk	Alive after 30 days	No	No	Gastric ulcer			Forrest III	No	Yes	No	No		10.3	131	1.2	24	11.2	83	No	No	No	No	No	No	Yes	No	No	No	No	No	No	None or dark spots	Pantoprazole	Yes	No	No	No
247	44	Male	Non-Malay	6	High risk	Alive after 30 days	No	No	Others				Yes	No	No	Yes	No	5.5	487	1	28	5.2	97	No	No	No	No	No	No	No	No	No	No	No	No	No	Major stigmata	Omeprazole	Yes	No	No	No
248	77	Female	Malay	5	Low risk	Alive after 30 days	No	No	Gastric ulcer		Forrest II		Yes	Yes	No	Yes	No	5.7	242	1.2	28.6	11.1	89	No	No	No	No	No	No	No	No	No	No	No	No	No	None or dark spots	Pantoprazole	Yes	Yes	Yes	No
249	59	Male	Malay	3	Low risk	Alive after 30 days	No	No	Gastroduodenitis				Yes	No	No	Yes	No	8.7	304			8.8	224	yes	No	No	No	No	No	No	No	Yes	No	No	No	No	None or dark spots	Pantoprazole	Yes	No	No	No
250	69	Male	Non-Malay	4	Low risk	Alive after 30 days	No	No	Gastroduodenal ulcers/erosions			Forrest III	Yes	Yes	No	No	No	11.8	165	1	13.3	17.3	117	yes	No	No	Yes	No	No	No	No	Yes	No	No	No	No	None or dark spots	Pantoprazole	No	No	No	No
